# Supplementary material for: Effective Poly (Cyclotriphosphazene-Co-4,4′-Sulfonyldiphenol)@rGO Sheets for Tetracycline Adsorption: Fabrication, Characterization, Adsorption Kinetics and Thermodynamics
Source: Nanomaterials (Basel). 2021 Jun 11;11(6):1540. doi: 10.3390/nano11061540 (PMC8230582; doi:10.3390/nano11061540)
Supplement: Supplementary file 1 [file nanomaterials-11-01540-s001.zip]

Archive with 1 entries (1 files):
- nanomaterials-1248160-supplementary.pdf
